# Supplementary material for: Music medicine and music therapy in neonatal care: a scoping review of passive music listening research applications and findings on infant development and medical practice
Source: BMC Pediatr. 2024 Dec 23;24:829. doi: 10.1186/s12887-024-05275-z (PMC11664842; doi:10.1186/s12887-024-05275-z)
Supplement: Supplementary file 1 — Supplementary Material 1 [file 12887_2024_5275_MOESM1_ESM.xlsx]

## Sheet: Sheet1
Topic	Count	Descriptive_Label
0	18	Effects of Music on Infants' Physiology
1	11	Pain Management
2	11	Sleep and Stress
3	11	Feeding and Weight Gain
4	5	Methodological Aspects
