# Supplementary material for: Music medicine and music therapy in neonatal care: a scoping review of passive music listening research applications and findings on infant development and medical practice
Source: BMC Pediatr. 2024 Dec 23;24:829. doi: 10.1186/s12887-024-05275-z (PMC11664842; doi:10.1186/s12887-024-05275-z)
Supplement: Supplementary file 3 — Supplementary Material 3 [file 12887_2024_5275_MOESM3_ESM.xlsx]

## Sheet: Sheet1
Headings:	Number of Study	Title of the study	Number of Authors	Country of Origin	Year	Journal	Knowledge Context Used			Methodology Used			Validity Used (for quantitative methods)	Reliability Used (for quantitative methons)			Trustworthiness, Credibility Used								Qualitative Analysis					Quantitative Analysis					Ways data were collected	Tools	Ways musical involvement was measured	Population			Pathology	Context Occured				Length (in days)	Involved disciplines/professions	Sex Separation
Subheadings:							Development	Medical/treatment/therapy	Prevention	Qualitative	Quantitative	Mixed		Test- retest	Inter-rater	Internal consistency	Triangulation	Peer debriefing	Member check	Multiple coders	Negative case check	Positionality statement	Reflexivity	Prolonged engagement	Constant comparison	Thematic analysis	Qualitative coding	Analytic memos	Discourse analysis	Descriptive	Correlational	Predictive	Modeling	Testing of means				Term newborns	Pre-term newborns	Infants		Hospital	Nursery	Domestic	Rehabilitation center
	1	Exposure to Biological Metrnal Sounds Improves Cardiorespiratory Regulation in Extremely Preterm Infants	5	UK	2012	The Journal of Maternal-Fetal & Neonatal Medicine	No	Yes	No	No	Yes	No	Not Clear	No	No	No	No	No	No	No	No	No	No	No	No	No	No	No	No	No	Yes	No	No	No	Monitor data and bedside documentation	micro-audio system	Not Clear	No	Yes	No	Yes	Yes	No	No	No			No
	2	Influence of acoustic stimulation on the circadian and ultradian rhythm of premature infants	7	Germany	2014	Chronobiology International	No	Yes	No	No	Yes	No	Not Clear	No	No	No	No	No	No	No	No	No	No	No	No	No	No	No	No	Yes	No	No	No	No	Saliva samples, Rest activity behabiour	Voice Recorder, Audio Player, ELISA, Actigraph, Luxmeter	Not Clear	No	Yes	No	No	Yes	No	No	No			No
	3	Music Exposure and Maturation of Late Preterm Sleep-Wake Cycles: A Randomised Crossover Trial	3	USA	2017	ACTA PAEDIATRICA	Yes	No	No	No	Yes	No	Yes	No	No	No	No	No	No	No	No	No	No	No	No	No	No	No	No	No	No	No	No	Not Clear	aEEG		aEEG	No	Yes	No	Yes	Yes	No	No	No			Yes
	4	The effects of giving pacifiers to premature infants and making them listen to lullabies on their transition period for total oral feeding and sucking success	2	Turkey	2011	Journal of Clinical Nursing	No	Yes	No	No	Yes	No	Not Clear	No	No	No	No	No	No	No	No	No	No	No	No	No	No	No	No	Yes	No	No	No	Yes	LATCH Breastdeefing Charting System	a digital infant scale, a measuring tape for the height andhead circumference, pacifiers, baby bottles, baby bottlesterilisers, a bottle heating device, a lullaby CD,), a CDplayer, speakers, sound decibel meter, patient monitors and a clock.	Not Clear	No	Yes	No	No	Yes	No	No	No			Yes
	5	A Pacifier-Activated Music Player with Mother's Voice Improves Oral Feeding in Preterm Infants	5	USA	2014	PEDIATRICS	No	Yes	No	No	Yes	No	Not Clear	No	No	No	No	No	No	No	No	No	No	No	No	No	No	No	No	No	Yes	No	No	No	PAL device	PCM-M10 Voice Recorder	Not Clear	No	Yes	No	Yes	No	No	No	Yes			No
	6	The Effect of Music Reinforcement for Non-Nutritive Sucking on Nipple Feeding of Premature Infants	10	USA	2010	Pediatric Nursing	Yes	No	No	No	Yes	No	Not Clear	No	No	No	No	No	No	No	No	No	No	No	No	No	No	No	No	No	No	No	No	No	PAL device	CD player	Not Clear	No	Yes	No	Yes	Yes	No	No	No		Nurses	No
	7	Maternal Singing but Not Speech Enhances Vagal Activity in Preterm Infants during Hospitalization: Preliminary Results	13	Switzerland & Italy	2022	Children	Yes	No	No	No	Yes	No	Not Clear	No	No	No	No	No	No	No	No	No	No	No	No	No	No	No	No	Yes	No	No	No	Yes	Early Vocal Contact, Heart Rate Variability	Photoplethysmographic (PPG)signal	Not Clear	No	Yes	No	No	Yes	No	No	No			No
	8	Effects of standardized acoustic stimulation in premature infants: a randomized controlled trial	8	Germany	2016	Journal of Perinatology	Yes	No	No	No	Yes	No	Not Clear	No	No	No	No	No	No	No	No	No	No	No	No	No	No	No	No	No	Yes	No	No	Yes	Heart & Respiratory Rates	sound level meter, luxmeter, ActiGraph, Solar 8000i monitors	CD	No	Yes	No	No	Yes	No	No	No	337 days		Yes
	9	The Effects of Music Therapy on Vital Signs, Feeding, and Sleep in Premature Infants	5	USA	2013	Pediatrics	No	Yes	No	No	Yes	No	Not Clear	No	No	No	No	No	No	No	No	No	No	No	No	No	No	No	No	Yes	No	Yes	No	No	Heart Rate, Respiratory Rate, Oxygen Saturation, Feeding Behaviour, Caloric Intake, Sleeping		Gato Box	No	Yes	No	No	Yes	No	No	No			Yes
	10	The Effect of Maternal Presence on Premature Infant Response to Recorded Music	2	Australia	2014	Journal of Obstetric, Gynecologic & Neonatal Nursing	Yes	No	No	No	Yes	No	Not Clear	No	No	No	No	No	No	No	No	No	No	NO	No	No	No	No	No	Yes	No	No	No	Yes	HR, Oxygen Saturation	MP3 Player, Microspeakers, Minimicrophone, Sound Level Meter	Not Clear	No	Yes	No	No	Yes	No	No	No			Yes
	11	The Effect of Music Listening on Physiological Responses of Premature Infants in the NICU	2	USA	1995	Journal of Music Therapy	No	Yes	No	No	Yes	No	Not Clear	No	No	No	NO	No	No	NO	No	No	No	No	No	No	No	No	No	Yes	No	No	No	Yes	Oxygen Saturation, Heart Rate, Respiratory Rate, Number of apnea/ bradycardia	Walkman, Ear Couplers, Pulse Oximeter, Dyna Scope	Not Clear	No	Yes	No	No	Yes	No	No	No			No
	12	Listening to Relaxing Music Improves Physiological Responses in Premature Infants	5	Spain	2017	Advances in Neonatal Care	No	Yes	No	No	Yes	No	Not Clear	No	No	No	No	No	No	No	No	No	No	No	No	No	No	No	No	Yes	No	No	No	Yes	Heart Rate, Respiratory Rate, Oxygen Saturation, Blood Pressure	Patient Monitor	Not Clear	No	Yes	No	No	Yes	No	No	No		Interventionist	Yes
	13	The Effects of Recorded Sedative Music on the Physiology and Behaviour of Premature Infants with a Respiratory Disorder	3	Australia	2015	The Australian Journal of Music Therapy	No	Yes	No	No	Yes	No	Not Clear	No	No	No	No	No	No	No	No	No	No	No	No	No	No	No	No	Yes	No	No	No	Yes	Heart Rate, Respiratory Rate, Oxygen Saturation, Organised Behaviours, Disorganised Behaviours	Tapes, Sony Walkman, Mini Speakers, Portable Cassette player, Digital sound survey meter, Physiological and Behavioural Assessment Form	Clear	No	Yes	No	No	Yes	No	No	No		Chief Investigator, Data collectors, Nurse Researcher	Yes
	14	Live Music Is Beneficial to Preterm Infants in the Neonatal Intensive Care Unit Environment	7	Israel	2006	BIRTH	No	Yes	No	No	Yes	No	Not Clear	No	No	No	No	No	No	No	No	No	No	No	No	No	No	No	No	Yes	No	No	No	No	Heart Rate, Oxygen Saturation, Behavioural State by Als	Sound Analyzer, Sound level meter, Sound level Calibrator	Clear	No	Yes	No	No	Yes	No	No	No		Medical Professionals, ?Musician	No
	15	Effect of lullaby and classical music on physiologic stability of hospitalized preterm infants: A randomized trial	5	Iran	2013	Journal of Neonatal-Perinatal Medicine	No	Yes	No	No	Yes	No	Not Clear	No	No	No	No	No	No	No	No	No	No	No	No	No	No	No	No	Yes	No	Yes	No	No	Heart Rate, Respiratory Rate, Oxygen Saturation	Speakers, MP4 Player, Video Tapes	CD	No	Yes	No	No	Yes	No	No	No		Researcher	Yes
	16	Effects of music on physiological and behavioral responses of premature infants: A randomized controlled trial	2	USA	1995	Journal of Music Therapy	No	Yes	No	No	Yes	No	Not Clear	No	No	No	No	No	No	No	No	No	No	No	No	No	No	No	No	Yes	No	No	No	No	Music Stimulation, Physiological responses	Bio-logic insert earphones	Not Clear	No	Yes	No	No	Yes	No	No	No			No
	17	The Effect of Listening to Lullaby Music on Physiologic Response and Weight Gain of Premature Infants	5	Iran	2010	Journal of Neonatal-Perinatal Medicine	Yes	No	No	No	Yes	No	Yes	Yes	No	Yes	No	No	No	No	No	No	No	No	No	No	No	No	No	No	No	No	No	Not Clear	physiological measurements (SpO2, HR, RR)	MP3 player, headphones, sound level meter, pulse oximeter, digital weight scale	Not Clear	No	Yes	No	No	Yes	No	No	No		NICU nurses	No
	18	Controlled Trial of Live Versus Recorded Lullabies in Preterm Infants	4	Lithuania	2013	Nordic Journal of Music Therapy	Yes	No	No	No	Yes	No	Yes	No	Yes	Yes	No	Yes	No	No	No	No	No	No	No	No	No	No	No	Yes	No	No	No	No	physiological measurements (SpO2, HR), Als scale	MP3 player (Creative Zen Stone Plus), speakers (Creative Giga Works HD50), sound meter (Geo-Fennel FMS 130+), pulse oximeter (Siemens Massimo Radical)	physiological responses, behavioural states	No	Yes	No	No	Yes	No	No	No		Investigator, Music Therapist, Nurse	No
	19	Comparing the Effectiveness of Mother's Live Lullaby and Recorded Lullaby on Physiological Responses and Sleep of Preterm Infants: A Clinical Trial Study	4	Iran	2021	Journal of Complementary and Integrative Medicine	No	No	Yes	No	Yes	No	Yes	No	Yes	Yes	No	Yes	No	No	No	No	No	No	No	No	No	No	No	Yes	No	No	No	No	maternal/infants' demographic characteristics questionnaire, Apgar scores, physiological index checklist, sleep checklist	cardiorespiratory monitor (Vectra Sazgan Gostar Co.)	Not Clear	No	Yes	No	No	Yes	No	No	No		Medical Equipment Engineer, Professors of the Neonatal Department	No
	20	Lullaby Effect with Mother's Voice on Respiratory Rate and the Speed of its Return to the Pre-Suction State in Intubated Preterm Infants, During Tracheal Tube Suction Kerman, Afzali Pour Hospital 2016	5	Iran	2018	Electronic Journal of General Medicine	No	No	Yes	No	Yes	No	Yes	No	No	Yes	No	Yes	No	No	No	No	No	No	No	No	No	No	No	No	No	No	No	Not Clear	APGAR score, NTISS, otoacoustic emission test (OAE), physiological response record form	MP3 player (30K mp3 model, Ce-FCCE, Transcend), headphones, sound level meter (SUANTEK SVAN971), OTOREAD audiometer	Not Clear	No	Yes	No	Yes	Yes	No	No	No		Professional Health Specialist, Audiologists	Yes
	21	Effect of Recorded Male Lullaby on Physiologic Response of Neonates in NICU	4	Iran	2016	Applied Nursing Research	No	No	Yes	No	Yes	No	Yes	Yes	No	Yes	No	No	No	No	No	No	No	No	No	No	No	No	No	No	No	No	No	Not Clear	APGAR score, physiological measurements	headphones (Generous GH615mv), MP3-player device (Marshal FD1), cardiac monitor device (Saadat Novin S18000), sound level meter	Not Clear	Yes	Yes	No	No	Yes	No	No	No		Occupational Health Expert	Yes
	22	The Effect of Music-Reinforced Nonnutritive Sucking on State of Preterm, Low Birthweight Infants Experiencing Heelstick	1	USA	2008	Journal of Music Therapy	No	Yes	No	No	No	Yes	Yes	No	Yes	Yes	No	Yes	No	No	No	No	No	No	No	No	No	No	No	No	No	No	No	Not Clear	Acuity score, physiological measurements, videotaping	digital video cameras with adjustable tripods, Sondrex PAL System, Sondrex PAL Custom Compact Disc, CRDI, Wee Soothie/ Soothie pacifier	physiological responses, behavioural state	No	Yes	No	Yes	Yes	No	No	No		Reliability Observer	Yes
	23	The Effect of Recorded Mothers' Lullaby on the Heart Rate of Preterm Neonates Following Endotracheal Suctioning: A Cross-Over Clinical Trial	4	Iran	2018	i-manager's Journal on Nursing	No	Yes	No	No	Yes	No	Not Clear	No	No	No	No	No	No	No	No	No	No	No	No	No	No	No	No	Yes	No	No	No	No	demographic characteristics forms, physiological response records	30K MP3 model, Ce-FCCE, Transcend, sound level meter SUANTEK SVAN971 model, Philips's headphones	Not Clear	No	Yes	No	Yes	Yes	No	No	No		Audiologist	Yes
	24	Music Modulates Behaviour of Premature Infants Following Heel Lance	2	Canada	2000	Canadian Journal of Nursing Research	No	Yes	No	No	No	Yes	Yes	No	Yes	Yes	No	Yes	No	No	No	No	No	No	No	No	No	No	No	No	No	No	No	No	Brazelton scale, NFCS	Sony cassette player (Model WM-FS400), Dolby B Noise Reduction System, Sound Pressure Level Meter (Type 2235), Sony Active Speaker System (Model SRS- PC21), closed-circuit video systems (Quasar & Hitachi), dual-mount tripod	Not Clear	No	Yes	No	No	Yes	No	No	No		Nursing Staff	Yes
	25	Music therapy and retinopathy of prematurity screening: using recorded maternal singing and heartbeat for post exam recovery	5	USA	2020	Journal of Perinatology	No	Yes	No	No	Yes	No	Not Clear	No	No	No	No	No	No	No	No	No	No	No	No	No	No	No	No	Yes	Yes	No	No	No	PIPP	Microphone, Digital Stethoscope	Blue Snowball iCE Condensor Microphone or Blue Yeti USB Microphone with Garagebandor Audacity	No	Yes	No	Yes	Yes	No	No	No		Music therapist	Yes
	26	The Effect of White Noise and Classical Music on Pain and Physiological Parameters in Preterm Infants During Retinopathy of Prematurity Examination: A Randomized Controlled Trial	3	Turkey	2022	Early Child Development and Care	No	No	Yes	No	Yes	No	Not Clear	No	No	No	No	No	No	No	No	No	No	No	No	No	No	No	No	Yes	No	No	No	No	Infant information form, PIPP, non-invasive pulse oximeter	Canon Legria HFR106 portable video camera, JBL loudspeakers, Digital Sound Level Meter	Not Clear	No	Yes	No	Yes	Yes	No	No	No		Nurses, Health Professionals	No
	27	The Effect of White Noise and Brahms’ Lullaby on Pain in Infants during Intravenous Blood Draw: A Randomized Controlled Study	2	Turkey	2022	Alternative Therapies in Health and Medicine	No	Yes	No	No	Yes	No	Not Clear	No	No	No	No	No	No	No	No	No	No	No	No	No	No	No	No	Yes	No	No	No	No	Infants Identifying information form, Video Recording, Noise Measurement Device, White Noise Music, Brahms' Lullaby						No	Yes	No	No	No		Not Mentioned	Yes
	28	Oral Glucose and Listening Lullaby to Decrease Pain in Preterm Infants Supported with NCPAP: A Randomized Controlled Trial	4	Turkey	2019	Pain Management Nursing	No	Yes	No	No	Yes	No	Yes	No	Yes	Yes	No	No	No	No	No	No	No	No	No	No	No	No	No	No	No	No	No	Not Clear	APGAR score, NIPS, PIPP	monitor	Not Clear	No	Yes	No	Yes	Yes	No	No	No		Nurses	No
	29	Live Music Therapy with Lullaby Singing as Effective Support During Painful Procedures: A Case Study with Microanalysis	4	Sweden	2016	Nordic Journal of Music Therapy	Yes	No	No	No	No	Yes	Not Clear	No	No	No	No	No	No	No	No	No	No	No	No	No	No	No	No	No	No	No	No	No	PIPP scale, physiological measurements (SpO2, HR, RR)	digital video camera (JVC GR-DVL 9600), sound level meter (CIM390), Infinity Medical LNOP Masimo Set, ConMed NEOTRODE, General Electric Dash 3000-monitor, Toshiba research computer	behavioural responses	Yes	Yes	No	Yes	Yes	No	No	No		different specialist nurses, midwives	Yes
	30	Music and 25% Glucose Pain Relief for the Premature Infant: A Randomized Clinical Trial	3	Brazil	2014	Revista de Enfermagem Referencia	No	Yes	No	No	No	Yes	Yes	No	Yes	Yes	No	Yes	No	No	No	No	No	No	Not Clear	No	No	No	No	No	No	No	No	Not Clear	APGAR score, PIPP scale	musical instrument Agogo, digital videorecorders, pulse oximeter, Polar RS200, MP4, headphones	Not Clear	No	Yes	No	Yes	Yes	No	No	No		Technical Nurses	No
	31	Pain in Preterm Newborns Submitted to Music and 25% Glucose Intervention	2	Brazil	2016	Rev Rene	No	Yes	No	No	No	Yes	Yes	No	Yes	Yes	No	Yes	No	No	No	No	No	No	No	Yes	No	No	No	No	Yes	No	No	No	APGAR scores, physiological measurements (HR, RR), NFCS pain scale	headphones, MP4 device, two digital cameras, tripod	Not Clear	No	Yes	No	Yes	Yes	No	No	No		Nurses Specialists in Neonatology, Pain Expert	No
	32	Non-Pharmacological Measures in Preterm Newborns Submitted to Arterial Puncture	2	Brazil	2016	REBEn	No	Yes	No	No	No	Yes	Yes	No	Yes	Yes	No	Yes	No	No	No	No	No	No	No	Yes	No	No	No	Yes	No	No	No	No	APGAR score, NFCS pain scale	headset, MP4, DVD recorder	Not Clear	No	Yes	No	Yes	Yes	No	No	No		Nurses Specialists in Neonatology	Yes
	33	Preterm Infants Exhibited Less Pain During a Heel Stick When They Were Played the Same Music Their Mothers Listened to During Pregnancy	6	Lebanon	2016	ACTA PAEDIATRICA	No	Yes	No	No	No	Yes	Yes	No	No	Yes	No	No	No	Not Clear	No	No	No	No	Not Clear	No	No	No	No	No	No	No	No	Not Clear	APGAR score, N-PASS, physiological measurements (SpO2, HR, RR)	iFrogz Audio Coda headphones, Extech 407764 sound level meter, portable MP3 player, electrocardiogram monitor, Phillips Intellivue MP40 pulse oximeter	Not Clear	No	Yes	No	Yes	Yes	No	No	No		Nurses	Yes
	34	Nonpharmacological Techniques to Reduce Pain in Preterm Infants Who Receive Heel-Lance Procedure: A Randomized Controlled Trial	7	Italy	2014	Research and Theory for Nursing Practice: An International Journal	No	Yes	No	No	Yes	No	Yes	No	Yes	Yes	No	No	No	No	No	No	No	No	No	No	No	No	No	Yes	No	No	No	No	PIPP scale	speakers	Not Clear	No	Yes	No	Yes	Yes	No	No	No		Nurses, Music Therapists	No
	35	Effect of Music (Brahms Lullaby) and Non-Nutritive Sucking on Heel Lance in Preterm Infants: A Randomized Controlled Crossover Trial	2	Japan	2019	Paediatrics & Child Health	No	Yes	No	No	Yes	No	Yes	Yes	No	Yes	No	No	No	No	No	No	No	No	No	No	No	No	No	No	Yes	No	No	No	APGAR score, PIPP scale, physiological measurements (SpO2, HR)	pulse oximeters (MAsimo SET radical, IMI), video cameras (Panasonic, HC-V550M), pacifier (Soothie21307, ATOM), CD player (CD ZABADY Orange AV-J165OR,TWINBIRD), BD Quikheel lancet (Japan Becton, Dickinson, BD Microtainer Quikheel TM Lancet 368102)	Not Clear	No	Yes	No	Yes	Yes	No	No	No		Paediatrician, Nurse	Yes
	36	Effect of White Noise in Relieving Vaccination Pain in Premature Infants	6	Turkey	2016	Pain Management Nursing	No	Yes	No	No	Yes	No	Not Clear	No	No	No	No	No	No	No	No	No	No	No	No	No	No	No	No	Yes	No	No	No	No	Premature Infant Pain Profile (PIPP)	MP3 music player, decibel meter, white noise CD	Not Clear	No	Yes	No	No	Yes	No	No	No		NICU Nurses	No
	37	Effect of Music by Mozart on Energy Expenditure in Growing Preterm Infants	6	Israel	2010	Pediatrics Official Journal of the American Academy of Pediatrics	No	Yes	No	No	Yes	No	Not Clear	No	No	No	No	No	No	No	No	No	No	No	No	No	No	No	No	Yes	No	No	No	No	Metabolic measurements	Deltatrac II Metabolic monitor	Not Clear	No	Yes	No	No	Yes	No	No	No		Not Mentioned	Yes
	38	Effects of the Pacifier Activated Lullaby on Weight Gain of Premature Infants	2	USA	2005	Journal of Music Therapy	No	Yes	No	No	Yes	No	Not Clear	No	No	No	No	No	No	No	No	No	No	No	No	No	No	No	No	No	Yes	No	No	No	PAL device	speakers	Not Clear	No	Yes	No	No	Yes	No	No	No		Neonatologist, Music Therapists, NICU Nurses	No
	39	NICU Music Therapy: Song of Kin as Critical Lullaby in Research and Practice	1	USA	2015	Annals of the New York Academy of Sciences	Yes	Yes	No	No	Yes	No	Yes	Yes	No	No	No	No	No	No	No	No	No	No	No	No	No	No	No	No	Yes	No	No	No	Questionnaire/ Rating scale		First Sounds RBL (rhythm, breath, and lullaby) training	No	Yes	No	Yes	Yes	No	No	No		MDs, RNs	No
	40	George's Lullaby: A Case Study of the Use of Music Therapy to Support Parents and their Infants on a Palliative Pathway	3	UK	2022	Journal of Neonatal Nursing	No	No	Yes	Yes	No	No	No	No	No	No	No	No	No	No	No	No	No	Not Clear	No	Yes	No	No	No	No	No	No	No	No	Interviews/ Observation		Not Clear	Yes	No	No	Yes	Yes	No	No	No		Music Therapist (HCPC registered), Physiotherapist	No
	41	Effect of classical music on stress among preterm infants in a neonatal intensive care unit	2	Turkey	2012	Health MED	No	Yes	No	No	No	Yes	Not Clear	No	No	No	No	No	No	No	No	No	No	No	No	No	No	No	No	Yes	No	No	No	No	Infant Information form, Patient Follow-up Form	Loudspeakers, Decibel measurement device	Not Clear	No	Yes	No	No	Yes	No	No	No		Nurses	No
	42	The Effects of Music on the Selected Stress Behaviors, Weight, Caloric and Formula Intake, and Length of Hospital Stay of Premature and Low Birth Weight Neonates in a Newborn Intensive Care Unit	1	USA	1991	Journal of Music Therapy	No	Yes	No	No	Yes	No	Not Clear	No	No	No	No	No	No	No	No	No	No	No	No	No	No	No	No	No	No	No	No	Yes	Weight and Caloric Intake Sheets, Behavioural observation sheets, observation tape	Cassette Player, Realistic Sound Level Meter	Not Clear	No	Yes	No	No	Yes	No	No	No		Not Mentioned	Yes
	43	The Clinical Effect of Classical Music and Lullaby on Term Babies in NICU: A Randomised Controlled Trial	2	Turkey	2019	The Journal of the Pakistan Medical Association (JPMA)	No	No	Yes	No	Yes	No	Yes	No	No	Yes	No	No	No	No	No	No	No	No	No	No	No	No	No	Yes	No	No	No	No	APGAR score, Patient Identification Form, Patient Follow-Up From, SNAPPE-II scores, Stress List	audio equipment	Not Clear	Yes	No	No	No	Yes	No	No	No		NICU Nurses	No
	44	Physiological and Emotional Effects of Pentatonic Live Music for Preterm Neonates and their Mothers in the NICU: A Randomized Controlled Trial	8	Germany	2018	Complementary Therapies in Medicine	No	Yes	No	No	Yes	No	Yes	No	Yes	Yes	No	Yes	No	No	No	No	No	No	No	No	No	No	No	No	No	Yes	No	No	ECG, STAI-X1	VitaGuard VG 3100, HRV Scanner	Not Clear	No	Yes	No	No	Yes	No	No	No		Psychologist	Yes
	45	Live Music Reduces Stress Levels in Very Low-Birthweight Infants	7	Germany	2014	ACTA PAEDIATRICA	Yes	No	No	No	Yes	No	Yes	No	Yes	Yes	No	Yes	No	No	No	No	No	No	No	No	No	No	No	No	No	Yes	No	No	LC-MS, Bernese Pain Scale for Neonates	pulse oximetry, electrocardiogram-electrode respirogramme, plucked string instrument	Not Clear	No	Yes	No	No	Yes	No	No	No		Music Therapist	Yes
	46	The Effect of Mother's Lullaby on Preterm Infants' Physiological Parameters	5	Iran	2020	The Journal of Pediatric Research	Yes	No	No	No	No	Yes	Yes	No	Yes	Yes	No	Yes	No	No	No	No	No	No	Not Clear	No	No	No	No	No	No	No	No	Not Clear	APGAR score, OAE auditory test, physiological measurements (HR, RR,SpO2)	differential thermal analyser incubator (YP-9 OA model), oximeter probe, Sony MP3 player, speakers, decibel meter	Not Clear	No	Yes	No	No	Yes	No	No	No			Yes
	47	The Effect of Recorded Mum's Lullaby and Brahm's Lullaby on Oxygen Saturationin Preterm Infants: A Ramdomized Double-Blind Clinical Trial	5	Iran	2016	Journal of Caring Sciences	No	Yes	No	No	Yes	No	Not Clear	No	No	No	No	No	No	No	No	No	No	No	No	No	No	No	No	No	No	Yes	No	No	SAADAT monitoring system		Not Clear	No	Yes	No	Yes	Yes	No	No	No			No
	48	A Randomised Controlled Trial of Protocolised Music Therapy Demonstrates Developmental Milestone Acquisition in Hospitalised Infants	6	USA	2018	ACTA PAEDIATRICA	No	Yes	No	No	Yes	No	Not Clear	No	No	No	No	No	No	No	No	No	No	No	No	No	No	No	No	No	Yes	No	No	No	DAYC-2		TIMP scores	No	No	Yes	Yes	Yes	No	No	No		Board-Certified Music Therapists	No
	49	The Effects of Mothers' Singing on Full-Term and Preterm Infants and Maternal Emotional Responses	1	USA	2008	Journal of Music Therapy	No	No	Yes	No	Yes	No	Not Clear	No	No	No	No	No	No	No	No	No	No	No	No	No	No	No	No	No	Yes	No	No	No	PPI questionnaire		5-point Likert scale	Yes	Yes	No	No	Yes	No	No	No			No
	50	The Effects of of a Music and Singing Intervention During Pregnancy on Maternal Well-Being and Mother-Infant Bonding: A Randomised, Controlled Study	7	Germany	2020	Maternal-Fetal Medicine	No	No	Yes	No	Yes	No	Not Clear	No	No	No	No	No	No	No	No	No	No	No	No	No	No	No	No	No	No	No	No	No	STAI, EPDS, MAAS, ASKU, VAS		Not Clear	Yes	No	No	No	Yes	No	Yes	No		Music Therapist	No
	51	The Effects of Contingent Music and Differential Reinforcement on Infantile Colic	2	USA	1990	Behaviour Research and Therapy	No	Yes	No	No	Yes	No	Not Clear	No	No	No	No	No	No	No	No	No	No	No	No	No	No	No	No	No	No	No	No	No	Articles/ Studies		Not Clear	Yes	Yes	No	Yes	Yes	No	Yes	No			No
	52	Fetuses and Neonates Have Different Heart Rate Responses to Low-Intensity Stimulation in Quiet Sleep	6	USA	2000	Infant Behaviour & Development	Yes	No	No	No	Yes	No	Not Clear	No	No	No	No	No	No	No	No	No	No	No	No	No	No	No	No	No	No	No	No	No	Ag-AgCl electrodes	Super Powerhorn speaker	Not Clear	Yes	No	No	No	Yes	No	No	No			No
	53	The influence of music on aEEG activity in neurologically healthy newborns ‡32 weeks’ gestational age	5	Australia	2011	ACTA PAEDIATRICA	No	Yes	No	No	Yes	No	Not Clear	No	No	No	No	No	No	No	No	No	No	No	No	No	No	No	No	No	No	No	No	Yes	Quality of Sleep	Speakers, Sound Level Meter, aEEG	Not Clear	No	Yes	No	No	Yes	No	No	No	365 days	Nurses, Music Therapists, Researchers	No
	54	Prenatal daily musical exposure is associated with enhanced neural representation of speech fundamental frequency: Evidence from neonatal frequency-following responses	7	Spain	2022	Developmental Science	Yes	No	No	No	Yes	No	Yes	No	No	No	No	No	No	No	No	No	No	No	No	No	No	No	No	Yes	No	No	No	No	Neonatal Hearing Screening	Four disposable Ag/AgCl, SmartEP platform, Duet Amplifier	Not Clear	Yes	No	No	No	Yes	No	No	No		Not Available	No
	55	Music in the First Days of Life	8	Italy	2008	Nature Precedings	Yes	No	No	No	Yes	No	Yes	No	No	Yes	Not Clear	No	No	No	No	No	No	No	No	No	No	No	No	Not Clear	No	No	No	No	fMRI		fMRI	Yes	No	No	No	Yes	No	No	No			No
	56	Functional Specializations for Music Processing in the Human Newborn Brain	8	Germany	2010	PNAS	Yes	No	No	No	Yes	No	Yes	No	No	Yes	Not Clear	No	No	No	No	No	No	No	No	No	No	No	No	Yes	No	No	No	No	fMRI	custom-made headphones	fMRI	Yes	No	No	No	No	No	No	No			No
