# Supplementary material for: Music medicine and music therapy in neonatal care: a scoping review of passive music listening research applications and findings on infant development and medical practice
Source: BMC Pediatr. 2024 Dec 23;24:829. doi: 10.1186/s12887-024-05275-z (PMC11664842; doi:10.1186/s12887-024-05275-z)
Supplement: Supplementary file 4 — Supplementary Material 4 [file 12887_2024_5275_MOESM4_ESM.xlsx]

## Sheet: Sheet1
Topic_1	Topic_2	Topic_3	Topic_4	Topic_5
0	0	0	0	0.680642
0.307476	0.0114363	0	0	0.0699227
0.0646575	0	0.0429472	0	0.61178
0	0	0.316414	0	0
0.104749	0	0.270575	0.0177806	0.162578
0	0.507151	0	0	0
0.00974096	0.217182	0.0411102	0.0232749	0.0611289
0	0.00919484	0.0802419	0.265674	0.229774
0.234456	0.0150397	0	0.0247768	0.0861833
0.112675	0.0131599	0.229277	0.000125361	0.152388
0	0.334679	0.0189941	0.00160768	0
0.082508	0	0.210634	0.000288858	0.0212854
0	0	0	0.723608	0
0.257954	0.00675376	0.000804679	0.00175818	0.0329245
0.00643335	0.332705	0.0215162	0	0
0.072513	0.031348	0.0138852	0.296423	0
0.143976	0.00419433	0.240571	0	0.0155364
0.0503894	0.0113434	0.213059	0.00277439	0
0.0625264	0.00208311	0.265068	0.0367612	0
0	0.200302	0	0	0.492028
0.0551231	0.0336934	0.242247	0.0363392	0
0.29683	0	0	0.0275142	0.124456
0.209535	0	0.0364999	0	0
0.292406	0.0102518	0.044631	0	0
0.00692692	0	0.250351	0.000373313	0
0.315081	0	0	0	0
0	0.459485	0	4.80779e-05	0.0463505
0.110255	0.296123	0.109214	0	0
0.00394857	0.0344866	0.0917697	0.0248555	0
0.12377	0	0.179843	0.0698701	0
0.0105284	0	0.342011	0	0
0.0249661	0.0131372	0.11846	0.110755	0.0627107
0	0.488987	0	0	0.00985839
0	0.395875	0.0758559	0	0.0220961
0.358526	0	0	0.00337219	0
0	0.0115458	0.433335	0	0
0	0	0.367641	0	0.0135789
0	0	0.303837	0	0
0	0	0.34868	0	0
0.328339	0	0	0	0
0.233653	0	0	0	0.0616636
0.278685	0	0.0488368	0	0.0734599
0.0430396	0.243025	0	0.0253771	0.0129375
0.00390117	0.0674881	0.292194	0	0.117341
0	0	0	0.698591	0
0.285792	0	0	0	0.000835968
0	0	0.447797	0.016182	0
0.24133	0	0	0	0.0799371
0.0581536	0.459381	0	0	0
0.112472	0.345169	0	0.00187749	0
0.0890577	0.205221	0.0278528	0	0
0.130405	0.0326183	0	0.352198	0.0839011
0.302583	0.0404291	0	0	0.00978157
0.0179753	0	0.26662	0	0.0981741
0.0696821	0.0505204	0	0.268571	0.0786154
0	0	0	0.0145426	0.740928
