# Supplementary material for: Music medicine and music therapy in neonatal care: a scoping review of passive music listening research applications and findings on infant development and medical practice
Source: BMC Pediatr. 2024 Dec 23;24:829. doi: 10.1186/s12887-024-05275-z (PMC11664842; doi:10.1186/s12887-024-05275-z)
Supplement: Supplementary file 6 — Supplementary Material 6 [file 12887_2024_5275_MOESM6_ESM.xlsx]

## Sheet: Sheet1
	001	008	01	013	026	07	093	10	100	105	10th	11	12	13	14	15	1501	1993	20	2019	20th	24	25	272	28	29	30	31	32	33	34	35	36	40	40th	44	448	50	59	60	67	68	70	75	80	ability	able	abnormal	absence
Topic_1	0.044601	0	0.044601	0.0196164	0.0196164	0	0.044601	0.0362214	0	0	0.0196164	0.00369541	0	0	0	0.0301845	0.00701791	0.00552238	0	0.00191477	0.0588492	0.044601	0	0.00739073	0	0	0.0366457	0.00394461	0.043541	0	0.0255305	0	0	0.0556141	0.0588492	0.00139246	0	0.0323812	0	0	0	0	0.00635194	0	0	3.41269e-05	0	0	0.00743184
Topic_2	0	0.0289122	0	0	0	0	0	0	0.0178879	0.0289122	0	0.0252138	0.0397258	0.0289122	0.113795	0	0.0205536	0	0	0.0195246	0	0	0.171419	0	0	0.0157213	0.0181548	0.0177845	0	0	0	0.0616914	0.010986	0	0	0.000620613	0.0289122	0	0.0391205	0	0	0	0	0.00215829	0.0314949	0	0	0	0
Topic_3	0	0	0	0	0	0.0214518	0	0	0	0	0	0.0068451	0.0147473	0	0.0076567	0	0.0055159	0.0157721	0.00651392	0	0	0	0	0.00932541	0.0214518	0.0150944	0.0166092	0.0186739	0.0101059	0.03121	0	0	0.0279882	0	0	0.0137263	0	0	0	0.0146207	0.0214518	0	0.0144646	0.00738926	0.00365754	0	0.0146764	0.0146207	0.0111252
Topic_4	0	0	0	0	0	0	0	0	0	0	0	0.00275125	0.000480594	0	0	0	0	0	0.0074154	0.00162054	0	0	0	0.00370067	0	0.000592006	0.00253853	0	0.0295988	0	0.039596	0	0.0683476	0.00190493	0	0.00153455	0	0	0	0	0	0.0430847	0	0.00194997	0	0.0608894	0	0	0
Topic_5	0.00758668	0	0.00758668	0.00202787	0.00202787	0	0.00758668	0	0	0	0.00202787	0	0	0	0.00185239	0	0	0	0.00213928	0	0.00608361	0.00758668	0	0	0	0.00120974	0.00238746	0	0	0	0.00116429	0	0.00219627	0	0.00608361	0	0	0.00172337	1.25532e-06	0	0	0	0.0073669	0	0	0	0	0	0
[truncated: 1,174 more columns]
