# Supplementary material for: Music medicine and music therapy in neonatal care: a scoping review of passive music listening research applications and findings on infant development and medical practice
Source: BMC Pediatr. 2024 Dec 23;24:829. doi: 10.1186/s12887-024-05275-z (PMC11664842; doi:10.1186/s12887-024-05275-z)
Supplement: Supplementary file 8 — Supplementary Material 8 [file 12887_2024_5275_MOESM8_ESM.xlsx]

## Sheet: Φύλλο1
#	Study ID	Key Findings	Strengths	Limitations
1	Alay, B., & Esenay, F. I. (2019). The clinical effect of classical music and lullaby on term babies in neonatal intensive care unit: A randomised controlled trial. JPMA. The Journal of the Pakistan Medical Association, 69(4), 459–463.	*Classical music had a positive effect on maintaining body temperature and oxygen saturation values of the babies. *Both classical music and lullabies reduced stress symptoms compared to the control group. *The application of lullabies and classical music during routine nursing care showed the potential to maintain physiological parameters and reduce stress in full-term newborns.	*The study used a randomised controlled trial design, which is considered a strong research design for evaluating the effectiveness of interventions. *The study included a control group, which allows for comparison and assessment of the effects of music on the newborns. *The study measured various physiological parameters, such as body temperature, oxygen saturation, and stress symptoms, providin…	*The study had a short observation period, which limited the ability to observe long-term effects of music on the newborns. *The interventions were not blinded, which may have introduced bias in the assessment of outcomes. *The study did not provide information on the duration and type of music and recorded voices used, which makes it difficult to compare the findings with other studies. *The stu…
2	Alipour, Z., Eskandari, N., Ahmari Tehran, H., Eshagh Hossaini, S. K., & Sangi, S. (2013). Effects of music on physiological and behavioral responses of premature infants: a randomized controlled trial. Complementary therapies in clinical practice, 19(3), 128–132.	*The study investigated the physiological and behavioral responses of premature infants to recorded lullaby music and silence. *The study found that there were no significant differences in mean values of respiratory and heart rates, oxygen saturation, and behavioral states between the intervention (lullaby and silence) group and the control group. *Similarly, no significant within-group differen…	*The study was a randomized controlled trial, which is a robust study design for evaluating the effects of interventions. *The study included a relatively large sample size of 90 premature infants, which enhances the generalizability of the findings. *The study measured both physiological responses (oxygen saturation, respiratory and heart rates) and behavioral states of the infants, providing a …	*The study did not have a sound level meter to measure ambient noise, which could have provided valuable information about the acoustic environment in the neonatal care unit. *The study also did not have a monitor to record respiratory rate, which could have provided additional data on the infants' physiological responses. *The study acknowledged that further research is needed to determine wheth…
3	Amini, E., Rafiei, P., Zarei, K., Gohari, M., & Hamidi, M. (2013). Effect of lullaby and classical music on physiologic stability of hospitalized preterm infants: a randomized trial. Journal of neonatal-perinatal medicine, 6(4), 295–301.	*The study found that both lullaby music and classical music had an influence on the physiologic parameters of preterm infants. Lullaby music reduced heart rate and respiratory rate, and these effects persisted even after the exposure to the music. Classical music also reduced heart rate, but the effects disappeared once the music stopped. Oxygen saturation did not change during the intervention.…	*The study utilized a randomized clinical trial design, which is considered a robust method for evaluating the effects of interventions. *The study included a cross-over design, where each infant was exposed to three phases: lullaby music, classical music, and no music (control), allowing for within-subject comparisons. *The study monitored vital signs such as heart rate, respiratory rate, and ox…	*The study had a relatively small sample size of 25 preterm infants, which may limit the generalizability of the findings to a larger population. *The study only assessed the short-term effects of music on physiologic parameters, with each phase lasting for two days. It is unclear how these effects may change over a longer duration of exposure. *The study focused on lullaby music and classical mu…
4	Arenillas-Alcón, S., Ribas-Prats, T., Puertollano, M., Mondéjar-Segovia, A., Gómez-Roig, M. D., Costa-Faidella, J., & Escera, C. (2022). Prenatal daily musical exposure is associated with enhanced neural representation of speech fundamental frequency: Evidence from neonatal frequency-following responses. Developmental science, e13362. Advance online publication.	*Prenatal daily musical exposure is associated with enhanced neural encoding of speech stimuli periodicity, specifically the fundamental frequency (F0), in newborns. This was observed through the frequency-following response (FFR), an auditory evoked potential that reflects sound processing in the brain. *The study included 60 healthy neonates divided into two groups based on their prenatal music…	*The study used the frequency-following response (FFR), an auditory evoked potential, to objectively measure the neural encoding of speech stimuli periodicity in newborns. *The sample size of the study was relatively large, with 60 healthy neonates included. *The study divided the neonates into two groups based on their prenatal musical exposure, allowing for a comparison between daily musically …	*The study relied on retrospective assessment of prenatal exposure through a questionnaire, which may be subject to recall bias and inaccuracies in reporting the frequency of musical exposure during the last trimester of pregnancy. *The study did not consider the specific types or genres of music that were listened to or sung during prenatal exposure, which could potentially influence the outcome…
5	Arnon, S., Shapsa, A., Forman, L., Regev, R., Bauer, S., Litmanovitz, I., & Dolfin, T. (2006). Live music is beneficial to preterm infants in the neonatal intensive care unit environment. Birth (Berkeley, Calif.), 33(2), 131–136.	*Live music therapy significantly reduced heart rate and improved behavioral scores in stable preterm infants at the 30-minute interval after therapy, compared to recorded music and no music therapies. *Recorded music and no music therapies had no significant effect on the tested physiological and behavioral parameters during all intervals. *Further research is needed to assess the feasibility an…	*The study used a within-subjects, counterbalancing, repeated-measures analysis design, which helps to control for individual differences and increase the validity of the findings. **The medical staff performed data analysis in a blinded fashion, ensuring unbiased results. *The study included a control group where no music therapy was provided, allowing for a comparison of the effects of live mus…	*The study had a relatively small sample size of 31 stable preterm infants, which may limit the generalizability of the findings. *The study did not provide information on the specific music used in the therapy, which could potentially impact the results. *The study only assessed the short-term effects of music therapy at the 30-minute interval after therapy, and the long-term effects on the deve…
6	Bergomi, P., Chieppi, M., Maini, A., Mugnos, T., Spotti, D., Tzialla, C., & Scudeller, L. (2014). Nonpharmacological techniques to reduce pain in preterm infants who receive heel-lance procedure: a randomized controlled trial. Research and theory for nursing practice, 28(4), 335–348.	*The study compared nonpharmacological techniques (glucose and music) with the standard procedure for reducing pain during the heel-lance procedure in premature infants. *Both glucose and music were found to be safe and effective in limiting pain increase compared to the standard procedure . *The music of Wolfgang Amadeus Mozart ("Sonata K. 448") was specifically effective in decreasing pain beha…	*The study was a randomized controlled trial, which is considered a strong study design for evaluating interventions and establishing causality. *The study compared nonpharmacological techniques (glucose and music) with the standard procedure, allowing for a direct comparison of their effectiveness in reducing pain during the heel-lance procedure. *The study enrolled a sufficient number of premat…	*The music arm of the study could not be blinded, which may have influenced the judgment of pain assessment . *The study only included infants aged 30 weeks or older, so the results may not be applicable to younger preterm infants . *Infants who were unable to suckle were excluded from the study, which may limit the generalizability of the findings . *The sample size of the study was limited, whi…
7	Butt, M. L., & Kisilevsky, B. S. (2000). Music modulates behaviour of premature infants following heel lance. The Canadian journal of nursing research = Revue canadienne de recherche en sciences infirmieres, 31(4), 17–39.	*The physiological and behavioural effects of music during recovery from heel lance were examined in 14 preterm infants at 29 to 36 weeks post-conceptual age (PCA). *Infants were tested on 2 occasions: during a music condition and during a no-music control condition. Each condition was videotaped during 3 periods: baseline, heel lance, and recovery. *Mixed model ANOVAs showed that heel lance elic…	*During recovery, the older group had a more rapid return of heart rate, behavioural state, and facial expressions of pain to baseline levels in the presence of compared to the absence of music. *Music is an effective NICU intervention following a stress-provoking stimulus in infants older than 31 weeks PCA. It enabled the infants not only to return more rapidly to baseline levels of heart rate, …	*It was unclear whether younger infants were unable to sustain a stress response because of their immature response systems, or whether they perceive a noxious stimulus as less stressful or less painful because of their immature sensory systems. *The soothing effect of music on premature infant behaviour warrants further study, to determine its usefulness as part of a developmentally sensitive ca…
8	Caine, J. (1991). The effects of music on the selected stress behaviors, weight, caloric and formula intake, and length of hospital stay of premature and low birth weight neonates in a newborn intensive care unit. Journal of music therapy, 28(4), 180–192.	*Music stimulation significantly reduced initial weight loss and increased daily average weight for the experimental group. It also increased formula and caloric intake for the infants in the experimental group. *Exposure to music stimulation during the infants' stay in the NBICU significantly reduced the length of both the NEW (neonatal intensive care unit) and total hospital stays for the exper…	*The study used a control group and an experimental group, with subjects matched for equivalency based on sex, birth weight, and diagnostic criticality, ensuring a more accurate comparison of the effects of music stimulation. *The music selected for the study was soothing and nonexcitatory, representing various styles found in family environments, and had appropriate lyrics, ensuring a suitable a…	*The sample size of the study was relatively small, with a total of 52 preterm and low birth weight newborns. This may limit the generalizability of the findings to a larger population of neonates in NBICUs. *The study only examined the effects of vocal music with instrumental accompaniment, and the specific music selections were based on certain criteria. This may limit the generalizability of t…
9	Calabro, J., Wolfe, R., & Shoemark, H. (2003). The effects of recorded sedative music on the physiology and behaviour of premature infants with a respiratory disorder. Australian Journal of Music Therapy, 14, 3+.	*This study tested the safety of using recorded sedative music (RSM) with 34-week-old premature infants with a respiratory disorder. *Twenty-two infants were randomly assigned to one of two groups, the music group or control group. *The use of RSM had no negative effect on the physiology or behaviour of the infants in the music group. *There were no significant differences between the groups with…	*The impact of RSM on the cardio-respiratory systems and behavioural states of premature infants with chronic lung disorder and/or oxygen dependency. In the protocol, there was no effect on the physiology or behaviour of the subjects. Therefore it presented no risk and was safe for the subjects.	*The lack of significant results is attributed to a number of factors including a potentially skewed sample and insufficient exposure to the music to establish an effect. *The sample size of the study was relatively small.
10	Caparros-Gonzalez, R. A., de la Torre-Luque, A., Diaz-Piedra, C., Vico, F. J., & Buela-Casal, G. (2018). Listening to Relaxing Music Improves Physiological Responses in Premature Infants: A Randomized Controlled Trial. Advances in neonatal care: official journal of the National Association of Neonatal Nurses, 18(1), 58–69.	*Relaxing music therapy intervention composed by artificial intelligence had a positive effect on premature infants in the neonatal intensive care unit (NICU), leading to a decrease in respiratory rate and an increase in heart rate in the control group. *Using relaxing music therapeutically improved physiological parameters in premature infants during their hospitalization, with no observed negat…	*The study was a double-blind, randomized, controlled trial, which is considered a strong study design for evaluating the effectiveness of interventions . *The study included a small sample size of 17 healthy premature infants, which allowed for more focused and detailed observations . *The intervention was composed by artificial intelligence, ensuring consistency and standardization in the music…	*The study had a small sample size of only 17 healthy premature infants, which may limit the generalizability of the findings to a larger population . *The study only included premature infants between 32 and 36 weeks of gestational age, so the findings may not be applicable to infants outside of this range . *Intubated infants were not included in the study, so the results may not be applicable …
11	Cardoso, M. V., Farias, L. M., & de Melo, G. M. (2014). Music and 25% glucose pain relief for the premature infant: a randomized clinical trial. Revista latino-americana de enfermagem, 22(5), 810–818.	*The study aimed to investigate the effectiveness of music and 25% glucose in relieving pain in premature infants. *The authors followed inclusion criteria for the selection of newborns.	*The study used a randomized clinical trial design, which is considered a strong research design for evaluating the effectiveness of interventions. *The study investigated the use of non-pharmacological interventions (music and 25% glucose) for pain relief in premature infants, which is an important area of research as minimizing pain in this population is crucial. *The study included a literatur…	*The study included premature infants on oxygen therapy, which may have influenced their pain scores and should have been considered as an exclusion criterion. *The three study groups (music, music and 25% glucose, and 25% glucose alone) were found to be heterogeneous in some variables, which could have affected the pain patterns observed. *The study design did not include a control group receivi…
12	Cassidy, J. W., & Standley, J. M. (1995). The effect of music listening on physiological responses of premature infants in the NICU. Journal of Music Therapy, 32(4), 208–227.	*The current study found that comparable infants did not experience an increase in apnea and bradycardia following the cessation of music, unlike the findings of Standley and Moore (1993) . *The larger sample of severely premature infants in the current study may have contributed to this difference in results . *The presentation schedule for music stimulation (4 minutes on, 4 minutes off) and the…	*The study used an intermittent schedule of music stimulation (4 minutes on, 4 minutes off) which allowed for the examination of the immediate effects of music on physiological responses of very low birthweight infants. *The study utilized Bio-logic insearphones and ear couplers to deliver the auditory stimuli, ensuring a controlled and consistent presentation of music to the infants. *The use of…	*The study only examined the immediate effects of music stimulation on physiological responses of very low birthweight infants in their first week of life. Long-term effects were not assessed, indicating a need for further research to determine the lasting impact of music in the NICU. *The study used a specific presentation schedule (4 minutes on, 4 minutes off) and mode of presentation (via Bio-…
13	Cevasco, A. M., & Grant, R. E. (2005). Effects of the pacifier activated lullaby on weight gain of premature infants. Journal of music therapy, 42(2), 123–139.	*The study found no significant difference in daily weight gain for the number of Pacifier Activated Lullaby (PAL) trials completed by premature infants . *There was a weak correlation between the mean percent of music earned via nonnutritive sucking (NNS) and mean weight gain of all trials . *The study also analyzed weight gain before, during, and after the use of PAL and found no significant di…	*The study utilized a two-year time period and included a sample of 62 infants, which provides some data on the effects of Pacifier Activated Lullaby (PAL) trials on weight gain in premature infants. *The study examined weight gain before, during, and after the use of PAL, providing insights into the potential impact of PAL on weight gain in premature infants. *The study also explored the correla…	*The study had a relatively small sample size of 62 infants, which may limit the generalizability of the findings to a larger population of premature infants. *The study only examined the effects of Pacifier Activated Lullaby (PAL) trials on weight gain and did not consider other potential factors that could influence weight gain in premature infants. *The correlation between the mean percent of …
14	Cevasco A. M. (2008). The effects of mothers' singing on full-term and preterm infants and maternal emotional responses. Journal of music therapy, 45(3), 273–306.	*Mothers in the experimental group reported using music and singing to their infants more than mothers in the control group. This aligns with previous research findings on the use of music with infants. *Creating a personalized CD of each mother's singing resulted in positive uses of music in the home environment. *Singing has positive effects on preterm infants, and creating a CD of each preterm…	*The study used a personalized approach by creating a CD of each mother's singing, which resulted in positive uses of music in the home environment. *The study focused on preterm infants and their mothers, providing valuable insights into the effects of music on this specific population. *The use of a Likert scale allowed for the assessment of mother-infant bonding, providing quantitative data on…	*The study did not counterbalance the number of first-time mothers in the control and experimental groups, which may have resulted in differences between the groups . *Medical complications were not controlled for in the study, which could have influenced the results . *The scales used for the Parental Perception Inventory (PPI) were rated on a 3-point scale, which some mothers felt did not appro…
15	Corrigan, M. J., Keeler, J. R., Miller, H. D., Ben Khallouq, B. A., & Fowler, S. B. (2020). Music therapy and retinopathy of prematurity screening: using recorded maternal singing and heartbeat for post exam recovery. Journal of perinatology: official journal of the California Perinatal Association, 40(12), 1780–1788.	*The study explored the use of music therapy (MT) using recorded maternal singing and heartbeat to support infant recovery post retinopathy of prematurity (ROP) exam. Recovery PIPP scores were lower with MT compared to standard care (SC), although statistical significance was not achieved. *Infants in the SC group had significantly higher recovery PIPP scores compared to the MT group when eye exa…	*The study used a prospective, double-masked, randomized, parallel group design, which is a strong study design for evaluating the effectiveness of interventions. *The study aimed to recruit up to 100 mother-infant dyads, which is a relatively large sample size for a study involving preterm infants. *The study utilized the Premature Infant Pain Profile (PIPP), a validated instrument specifically …	*The study utilized a parallel design, which recruited subjects into distinct experimental and control groups, rather than a cross-over design that would have allowed comparison within subjects. *The study did not consider infants who aged out between consecutive eye exams, as waiting up to three weeks for a cross-over design would have been impractical. *The study made simple observations regard…
16	Chorna, O. D., Slaughter, J. C., Wang, L., Stark, A. R., & Maitre, N. L. (2014). A pacifier-activated music player with mother's voice improves oral feeding in preterm infants. Pediatrics, 133(3), 462–468.	*A brief intervention with a pacifier-activated music player using the mother's voice can decrease tube feeding duration without adverse effects on stress or growth. Operant conditioning with positive reinforcement is an effective developmental strategy to improve preterm infants' feeding skills. *The study aimed to test the hypothesis that the mother's voice played through a pacifier-activated m…	*The study used a randomized trial design, which is a strong research method for testing hypotheses and determining causal relationships. *The intervention involved a pacifier-activated music player (PAM) using the mother's voice, which is a positive auditory stimulus for infants. This intervention has been shown to improve nonnutritive sucking in preterm infants. *The study included a control gr…	*The study did not include a third group treated with the pacifier-activated music (PAM) device with either a female voice that was not the mother's or an instrumental lullaby. This could have provided additional insights into the effectiveness of different auditory stimuli on preterm infants' feeding skills. *The study did not document the timing and duration of the mother's singing at the bedsi…
17	Dearn, T., & Shoemark, H. (2014). The effect of maternal presence on premature infant response to recorded music. Journal of obstetric, gynecologic, and neonatal nursing: JOGNN, 43(3), 341–350.	*The study found no discernible infant response to recorded music and no significant impact of maternal presence on the infant's response to music over time. However, during the mothers' presence, the infants exhibited significantly higher oxygen saturation than during their absence, indicating that maternal presence had a positive effect on the infants' physiological status. *The ambient sound l…	*The study utilized a repeated-measures randomized controlled trial design, which allows for comparisons within the same group of infants over time, increasing the internal validity of the findings. The study considered the recommended sound levels for the neonatal intensive care unit (NICU) environment, ensuring that the music stimulus was presented within the appropriate range . *The study exam…	*The sound levels during data collection were periodically louder than the recommended levels, which may have affected the ability of the infants to detect the recorded music . *The lack of infant response to the recorded music suggests that there may not have been enough difference between the background sound and the music for the infants to detect the music . *The study did not include a contr…
18	Doheny, L., Hurwitz, S., Insoft, R., Ringer, S., & Lahav, A. (2012). Exposure to biological maternal sounds improves cardiorespiratory regulation in extremely preterm infants. The journal of maternal-fetal & neonatal medicine: the official journal of the European Association of Perinatal Medicine, the Federation of Asia and Oceania Perinatal Societies, the International Society of Perinatal Obste…	*Exposure to maternal sounds (Maternal Sound Stimulation, MSS) resulted in a lower frequency of adverse cardiorespiratory events (CREs) compared to exposure to routine hospital sounds (RHS) in extremely preterm infants. *The effect of MSS on reducing CREs was more significant in infants who were at least 33 weeks gestation, suggesting a potential therapeutic window for MSS when the infant's audit…	*The study provides preliminary evidence for short-term improvements in the physiological stability of NICU infants using maternal sound stimulation (MSS) . *Exposure to MSS resulted in a lower frequency of adverse cardiorespiratory events (CREs) compared to routine hospital sounds (RHS) . *The effect of MSS on reducing CREs was more significant in infants who were at least 33 weeks gestation, su…	*The study had a small sample size, which may limit the generalizability of the findings . *Data collection relied on both monitor data and nursing documentation, which could introduce inconsistencies due to human error . *The study focused on the effectiveness of a micro audio system installed within the infant's incubator throughout the entire NICU hospitalization, which may not account for oth…
19	Dorn, F., Wirth, L., Gorbey, S., Wege, M., Zemlin, M., Maier, R. F., & Lemmer, B. (2014). Influence of acoustic stimulation on the circadian and ultradian rhythm of premature infants. Chronobiology international, 31(9), 1062–1074.	*The study found that most premature infants did not show a circadian or ultradian rhythm in cortisol levels, indicating a lack of a developed circadian rhythm in these infants. Only one premature infant showed a circadian rhythm pattern in cortisol levels. *The cortisol levels of premature neonates were significantly higher during the first day of the study period at night-time compared to days …	*The study used a block-randomized, prospective clinical trial design, which helps to minimize bias and increase the validity of the findings. *The study had a relatively large sample size of 62 preterm neonates, which enhances the generalizability of the results. *The study collected data over a period of 3 weeks, allowing for a comprehensive assessment of the development of circadian and ultrad…	*The study acknowledges that it may not have captured the change in cortisol levels due to the limited number of samples obtained after the interventions. Obtaining more samples at different time points would have been helpful, but it was challenging to obtain consensus from the parents of the preterm infants . *The analysis of cortisol data was limited by the loss of insufficient saliva samples,…
20	Dur, S., Çevik, S.G., & Yıldız, N.U. (2022). The effect of white noise and classical music on pain and physiologic parameters in preterm infants during retinopathy of prematurity examinations: a randomized controlled trial. Early Child Development and Care.	*The study found that preterm infants who listened to white noise or classical music during retinopathy of prematurity (ROP) examinations had lower mean pain scores and heart rates, as well as higher mean oxygen saturation values, compared to the control group. *The white noise group (WN) and classical music group (CM) had significantly lower mean pain scores and heart rates during and after the …	*The study utilized a prospective, randomized controlled trial design, which is considered a strong research design for evaluating the effects of interventions. *The study included a relatively large sample size of 90 preterm infants, which enhances the generalizability of the findings. *The study collected data using standardized measures, including the Premature Infant Pain Profile (PIPP), whic…	*The study only evaluated pain scores during retinopathy of prematurity (ROP) examinations and did not assess pain scores during other types of procedures that may cause pain in preterm infants. *Crying time was not assessed in the study, as the pain score was used as the measure of pain. Future studies could consider evaluating crying time and pain scores together to provide a more comprehensive…
21	Emery, L., Hamm, E. L., Hague, K., Chorna, O. D., Moore-Clingenpeel, M., & Maitre, N. L. (2019). A randomised controlled trial of protocolised music therapy demonstrates developmental milestone acquisition in hospitalised infants. Acta paediatrica (Oslo, Norway: 1992), 108(5), 828–834.	*The study compared the effectiveness of an intensive-intermittent vs. standard spaced protocolised music therapy intervention on supporting developmental milestone acquisition of infants >44 weeks postmenstrual age (PMA) hospitalised in a Neonatal Intensive Care Unit (NICU) . *Both intervention groups showed similar outcomes in terms of developmental skill acquisition, indicating that therapists…	*The study used a randomised controlled trial design, which is considered a strong research design for evaluating the effectiveness of interventions . *The study compared two different treatment groups, intensive-intermittent and standard spaced protocolised music therapy, allowing for a direct comparison of their effectiveness . *The study included a comparative effectiveness design, which is su…	*The study had a relatively small sample size of 24 infants, which may limit the generalizability of the findings to a larger population . *The study focused on infants >44 weeks postmenstrual age (PMA) hospitalised in a Neonatal Intensive Care Unit (NICU), which may limit the applicability of the findings to other age groups or healthcare settings . *The study only assessed developmental milesto…
22	Farhat, A., Amiri, R., Karbandi, S., Esmaily, H., & Mohammadzadeh, A. (2010). The effect of listening to lullaby music on physiologic response and weight gain of premature infants. Journal of neonatal-perinatal medicine, 3, 103-107.	*The study found that lullaby music had a significant effect on the respiratory rate (p = 0.01) and oxygen saturation (p = 0.001) of premature infants. However, there were no significant differences in heart rate (p = 0.24) and weight gain (p = 0.093) between the group that listened to lullaby music and the control group. *The researchers concluded that preterm infants respond to lullaby music, a…	*The study design included a randomized controlled trial, which is considered a strong design for evaluating the effectiveness of interventions. *The study had a relatively large sample size of 44 very low birth weight infants, which increases the generalizability of the findings. *The study measured multiple physiological parameters, including heart rate, respiration rate, and oxygen saturation,…	*The study was conducted in a single hospital in Mashhad, Iran, which may limit the generalizability of the findings to other settings or populations . *The study only measured physiological parameters such as heart rate, respiration rate, and oxygen saturation, and did not assess other potential outcomes such as neurodevelopmental outcomes or long-term effects . *The study only investigated the …
23	Filippa, M., Nardelli, M., Della Casa, E., Berardi, A., Picciolini, O., Meloni, S., Lunardi, C., Cecchi, A., Sansavini, A., Corvaglia, L., Scilingo, E. P., Ferrari, F., & Evc Group (2022). Maternal Singing but Not Speech Enhances Vagal Activity in Preterm Infants during Hospitalization: Preliminary Results. Children (Basel, Switzerland), 9(2), 140.	*Early Vocal Contact (EVC) through maternal singing was found to enhance preterm infants' vagal activity in the short-term, improving the stability of the autonomic nervous system (ANS). *No significant effect on vagal activity was observed when mothers spoke to the infants. *The study involved stable preterm infants born at 25-32 weeks gestational age. *Heart Rate Variability (HRV) was measured …	*The study utilized a multi-center randomized clinical trial design, which enhances the generalizability of the findings. *The study focused on stable preterm infants, born at 25-32 weeks gestational age, which provides specific insights into this particular population. *Heart Rate Variability (HRV) was used as a measure of vagal activity and autonomic nervous system (ANS) maturation, which is a …	*The study used PPG signals instead of ECG signals for HRV extraction, which may have less accurate peak detection compared to ECG signals. *The sample size of the study was relatively small, with only twenty-four stable preterm infants included. Increasing the number of subjects in future studies would improve the statistical power of the analyses. *The study focused on the short-term effects of…
24	Garunkstiene, R., Buinauskiene, J., Uloziene, I., & Markuniene, E. (2014). Controlled trial of live versus recorded lullabies in preterm infants, Nordic Journal of Music Therapy, 23(1), 71-88	*Live and recorded lullabies both significantly decreased the heart rate (HR) of preterm infants, while the control condition did not show any change in HR. *Live lullabies resulted in a deeper sleep state compared to recorded lullabies and the control condition. No significant changes were observed in oxygen saturation levels. *Lullaby-type music, particularly live lullabies, has a calming effec…	*Prospective, repeated measures crossover design allowed for direct comparison between live and recorded lullabies, as well as a control condition. *The study included stable preterm infants of less than 32 weeks postmenstrual age, ensuring a specific and relevant population for the research question. *The study assessed physiological and behavioral state outcomes, including heart rate and sleep …	*The study only included stable preterm infants of less than 32 weeks postmenstrual age, so the results may not be applicable to other populations or age groups. *The study did not assess long-term effects of lullabies on preterm infants, focusing only on short-term physiological and behavioral outcomes. *The study protocol deviated from a previous study in terms of postmenstrual age, individual …
25	Groome, L.J., Loizou, P.C., Holland, S.B., Law, D.J., Mooney, D.M., & Dykman, R.A. (2000). Fetuses and neonates have different heart rate responses to low-intensity stimulation in quiet sleep. Infant Behavior & Development, 23, 61-77.	*The study investigated developmental changes in information processing during quiet sleep (QS) in fetuses and neonates. It found that low-intensity stimulation elicited a sustained, monophasic heart rate (HR) deceleration in the majority of fetuses. However, after birth, the response became more heterogeneous, with approximately half of the 2-week-old infants exhibiting a prolonged HR decelerati…	*The study investigated developmental changes in information processing during quiet sleep (QS) in fetuses and neonates . *The study used low-intensity stimulation to elicit a sustained, monophasic heart rate (HR) deceleration in fetuses and neonates . *The study compared the HR responses of fetuses and neonates, providing insights into the developmental changes that may occur between the prenata…	*The study had a relatively small sample size, with only 26 infants tested as fetuses and neonates . *The study focused on low-intensity stimulation during quiet sleep (QS) and did not investigate other types of stimulation or different sleep states . *The study relied on maternal reports of gestational age, which may introduce some inaccuracies . *The study only included infants from low-risk ob…
26	Jabraeili, M., Sabet, T., MustafaGharebaghi, M., Asghari Jafarabadi, M., & Arshadi, M. (2016). The Effect of Recorded Mum's Lullaby and Brahm's Lullaby on Oxygen Saturation in Preterm Infants: a Randomized Double-Blind Clinical Trial. Journal of caring sciences, 5(1), 85–93.	*The study found that both Brahm's lullaby and recorded mum's lullaby had a significant positive effect on oxygen saturation in preterm infants compared to the control group. *The study showed that there was a significant difference in neonate oxygen saturation between the Brahm's lullaby and Mum's lullaby groups compared to the control group in the 15 minutes after the intervention. *The study s…	*The study utilized a randomized double-blind controlled trial design, which is considered a strong research design for minimizing bias and increasing the validity of the findings. *The study included a relatively large sample size of 66 premature newborns, which enhances the generalizability of the results. *The study followed the infants for three consecutive sessions, allowing for a more compr…	*The study only focused on the short-term outcomes of oxygen saturation in preterm infants and did not assess any long-term effects or other physiological parameters. *The study only included infants with a postnatal age of ≥3 days and weight ≤ 2800 grams, which may limit the applicability of the results to preterm infants with different characteristics. *The study did not investigate the potenti…
27	Kucukoglu, S., Aytekin, A., Celebioglu, A., Celebi, A., Caner, I., & Maden, R. (2016). Effect of White Noise in Relieving Vaccination Pain in Premature Infants. Pain management nursing: official journal of the American Society of Pain Management Nurses, 17(6), 392–400.	*The study found that premature infants exposed to white noise before and during vaccination had significantly lower pain levels compared to the control group. The pain level of the study group was 8.14 ± 3.14 on the Premature Infant Pain Profile (PIPP), while the control group had a pain level of 14.35 ± 2.59. *These findings suggest that white noise can be an effective method for relieving pain…	*The study used a rigorous experimental design, with a control group and a study group, to evaluate the effect of white noise on pain relief during vaccination in premature infants. *The study collected data using standardized tools such as the Premature Infant Pain Profile (PIPP), which is a validated measure of pain in premature infants. *The study found a significant difference in pain levels …	*The study had a small sample size, which limits the generalizability of the findings. *The researcher and observer were not blinded to the study groups during data collection, which could introduce bias in the assessment of pain levels. *The study was conducted at a single neonatal intensive care unit (NICU) in Turkey, which may limit the generalizability of the findings to other settings or pop…
28	Kurdahi Badr, L., Demerjian, T., Daaboul, T., Abbas, H., Hasan Zeineddine, M., & Charafeddine, L. (2017). Preterm infants exhibited less pain during a heel stick when they were played the same music their mothers listened to during pregnancy. Acta paediatrica (Oslo, Norway: 1992), 106(3), 438–445.	*Preterm infants exposed to the music their mothers listened to during pregnancy had lower pain scores during a heel stick procedure compared to no music or recorded lullabies. *The music listened to by mothers during pregnancy, gestational age above 31.1 weeks, and birth weight over 1501 g were significant predictors of pain responses in preterm infants. *The effect of recorded music on physiolo…	*The study observed preterm infants during a heel stick procedure, providing direct observation of pain responses and behavioral states. *The study included a randomized design, randomly exposing infants to different conditions (mothers' music, recorded lullabies, and no music), increasing the validity of the findings. Pain responses were measured using the Neonatal Pain, Agitation and Sedation S…	*The N-PASS pain scores in this study were lower than those found in the literature, possibly due to habituation or underreporting of pain responses by nurses . *The study did not assess the long-term benefits of using familiar music during painful procedures, highlighting the need for further research in this area . *The study did not find any significant differences in physiological parameters …
29	Larson, K., & Ayllon, T. (1990). The effects of contingent music and differential reinforcement on infantile colic. Behaviour research and therapy, 28(2), 119–125.	The study found that the introduction of a behavioral treatment package, which included reinforcing quiet alertness with music and parental attention, led to a substantial decrease in excessive crying in infants diagnosed with Infant Colic, with a reduction of about 75% from the initial baseline. A functional relationship was identified between the treatment and excessive crying behavior, as cryi…	*The study employed a within-S reversal design to assess the functional properties of the behavioral treatment package, allowing for a rigorous evaluation of its effectiveness in reducing excessive crying in infants diagnosed with Infant Colic. *The study collected direct observations of infants' crying behavior based on hourly samples involving 30 observations of 1-minute intervals, providing a …	*The medical evidence to date does not justify any conclusions regarding the etiology or treatment of Colic. *The cause of Infantile Colic is still unknown, and the evidence for its treatment remains elusive. *The study included a small sample size of only 8 infants diagnosed with Infant Colic, which may limit the generalizability of the findings. *The study relied on direct observations of infan…
30	Loewy, J., Stewart, K., Dassler, A. M., Telsey, A., & Homel, P. (2013). The effects of music therapy on vital signs, feeding, and sleep in premature infants. Pediatrics, 131(5), 902–918.	*Recorded music, parent voices, and sung lullabies have been shown to increase oxygen saturation, nonnutritive sucking, and weight gain in premature infants. *Parent-preferred melodies and entrained live rhythm and breath sounds can enhance quiet alert and sleep states, suck response, and oxygen saturation in premature infants. *Live rhythm and preferred melody have a clear impact on enhancing su…	*The study was conducted at 11 hospitals with a final sample size of 272 premature infants, providing a diverse and representative sample. *The interventions included live singing of the song of kin, entrained breathing sounds, and entrained live heartbeat sounds, delivered through the portholes of the incubators or at the infants' midline, ensuring a consistent and controlled approach to music t…	*The study relied on self-reported parental use of music during pregnancy and the song of kin, which may introduce bias in the data. *The study only assessed the effects of music therapy over a 2-week period, which may not capture long-term effects or changes in outcomes beyond this timeframe. *The study did not include a control group that received no interventions, making it difficult to determ…
31	Loewy J. (2015). NICU music therapy: song of kin as critical lullaby in research and practice. Annals of the New York Academy of Sciences, 1337, 178–185.	*Music therapy with live music provided by a certified music therapist can improve neonatal function and reduce anxiety in parents during NICU stays. *The author's song of kin intervention, which involves parent-selected songs, enhances bonding for infant-parent dyads and triads. *Parent-selected, personalized musical tunes provided in song foster optimal, continuous quality of care as a noninvas…	*Music therapy with live music provided by a certified music therapist has been shown to improve neonatal function and reduce anxiety in parents during NICU stays. *The use of parent-selected songs in the song of kin intervention enhances bonding for infant-parent dyads and triads. *Parent-selected, personalized musical tunes provided in song foster optimal, continuous quality of care as a noninv…	*The specific elements of replicated live womb sounds inclusive of the independent variables of rhythm and timbre were not formally researched in the medical or music therapy literature. *NICU studies defining an applied pitch range for therapeutic singing are not conclusive . *There are few studies that distinctly address how a caregiver's attention to the application of live singing affects spe…
32	Lubetzky, R., Mimouni, F. B., Dollberg, S., Reifen, R., Ashbel, G., & Mandel, D. (2010). Effect of music by Mozart on energy expenditure in growing preterm infants. Pediatrics, 125(1), e24–e28.	*Exposure to Mozart music significantly lowers resting energy expenditure (REE) in healthy preterm infants. *The study suggests that decreased REE may lead to increased metabolic efficiency and improved weight gain in preterm infants. However, the clinical implications of these findings are speculative and require further investigation. *The study was a pilot study conducted over a short period o…	*The study used a randomized, prospective clinical trial design with crossover, which helps to minimize bias and increase the validity of the findings. *The study included a sufficient number of infants (20 infants, 40 measurements) to estimate the effect size of music on resting energy expenditure (REE). *The measurements of REE were conducted while the infants were prone and asleep, in their ow…	*The study was a pilot study conducted over a short period of 30 minutes, which may limit the generalizability of the findings to longer durations of music exposure. *The study focused only on resting energy expenditure (REE) as a component of total energy expenditure, and did not investigate other potential physiological effects of music on preterm infants. *The study used a specific type of mus…
33	Melo, G.M., & Cardoso, M. V. (2016). Pain in preterm newborns submitted to music and 25% glucose intervention. Revista da Rede de Enfermagem do Nordeste, 18(1), 3-10.	*The study aimed to compare the pain response of preterm newborns who received musical intervention with those who received 25% glucose intervention during arterial puncture. *The pain response was evaluated using the Neonatal Facial Coding System at different moments: Baseline, Treatment, Painful, Recovery 1, and Recovery 2. *Similarities were observed between the experimental group (music) and …	*Randomized, double-blind clinical trial design was used, which helps to minimize bias and increase the validity of the findings. *The study included a sample of 48 videos of preterm infants, providing a substantial amount of data for analysis. *The pain response was evaluated using the Neonatal Facial Coding System (NFCS), a standardized and validated tool for assessing facial expressions of pai…	*The study had a small sample size, with only 6 infants in the experimental group (music) and 22 infants in the control group (25% glucose). *The study only included a single music intervention session, which may not fully capture the potential long-term effects of music on pain response in preterm newborns . *There were outliers identified in both groups at different moments of evaluation, which…
34	Melo, G. M., & Cardoso, M. V. (2017). Non-pharmacological measures in preterm newborns submitted to arterial puncture. Revista brasileira de enfermagem, 70(2), 317–325.	*The study aimed to assess pain in preterm newborns and compare neonatal and therapeutic variables with the total scores of the Neonatal Facial Coding System (NFCS) in preterm newborns exposed to music and 25% oral glucose. *The variables and pain scores of the music and glucose groups did not show statistical significance according to the NFCS. *80.8% of preterm infants in the music group had hi…	*The study used the Neonatal Facial Coding System (NFCS) to assess pain in preterm newborns, which is a specific and reliable method for evaluating pain in this population. *The study compared the effects of music and 25% oral glucose on pain in preterm newborns, providing valuable insights into non-pharmacological interventions for pain management in this vulnerable population. *The study involv…	The study had a relatively small number of preterm newborns filmings in the groups exposed to music and/or glucose 25%, which may limit the generalizability of the findings.
35	Namjoo, R., Mehdipour-Rabori, R., Bagherian, B., & Nematollahi, M. (2021). Comparing the effectiveness of mother's live lullaby and recorded lullaby on physiological responses and sleep of preterm infants: a clinical trial study. Journal of complementary & integrative medicine, 19(1), 121–129.	*The study compared the effect of recorded lullabies and mother's live lullabies on physiological responses and sleep duration of preterm infants. *The mean scores of physiological parameters (O2 saturation and heart rate) were not significantly different in the three groups before, during, and after the intervention. *However, there was an improvement in O2-saturation and a decrease in the heart…	*One of the strengths of the study was the comparison of two types of live and recorded music (lullabies) in the intervention groups. *The study used a randomized clinical trial design, which is a robust method for evaluating the effectiveness of interventions. *The study collected data using physiological criteria and infant sleep checklists, providing objective measures of physiological respons…	*The participants were selected from only one hospital, which may limit the generalizability of the findings. *Due to limited physical space, it was not possible to keep the intervention groups in separate rooms during the music intervention. *Infant restlessness was a limitation of the study, and efforts were made to perform the intervention when the infants were calm. *The intervention was perf…
36	Olischar, M., Shoemark, H., Holton, T., Weninger, M., & Hunt, R. W. (2011). The influence of music on aEEG activity in neurologically healthy newborns ≥32 weeks' gestational age. Acta paediatrica (Oslo, Norway: 1992), 100(5), 670–675.	*The pilot study examined the effects of music on quiet sleep (QS) in neurologically healthy newborns. *The study found that subjects exposed to music showed lower minimum amplitudes of their QS compared to the control group. *The length of QS and the interval between QS epochs became progressively longer in the intervention group. *There was a trend towards more mature sleep-wake cycles (SWC) in…	*The study used a randomized controlled trial design, which is considered a strong research design for evaluating the effects of interventions. *The study included a control group, which allowed for comparison and assessment of the effects of music on quiet sleep. *The study used amplitude-integrated EEG (aEEG) to measure brain activity, which is a widely used and validated method for assessing b…	*The study had a small sample size, which may limit the generalizability of the findings. *The variability of sleep-wake cycles (SWC) in newborns may have influenced the results. *The study only examined the immediate effects of music on sleep and did not assess any potential long-term benefits. *The study did not investigate the specific mechanisms through which music may affect sleep in newborn…
37	Ormston, Κ., Rose, Ε., & Gallagher, Κ. (2022). George's Lullaby: A case study of the use of Music Therapy to support parents and their infant on a palliative pathway. Journal of Neonatal Nursing, 28(3), 203-206.	*Music Therapy was provided on the Neonatal Intensive Care Unit (NICU) and at the family home, supporting the family emotionally and physically during end-of-life care. This was the first time Music Therapy was provided on the NICU through to end of life with the same Music Therapist. *Music Therapy has the potential to provide a focus that enables parents to interpret, play, and comfort their in…	*Music Therapy provided a focus for the family while on the Neonatal Intensive Care Unit (NICU) and supported family integrated developmental care of the infant. *Music Therapy has the potential to support infant comfort and the sharing of parent identities, enabling parents to interpret, play, and comfort their infant. *Research has shown that Music Therapy can assist with parent-infant bonding,…	*The provision of Music Therapy as a continued service from the Neonatal Unit through to end of life is not common, indicating a lack of widespread availability and implementation. *Music Therapy on Neonatal Units in the United Kingdom is minimal, suggesting limited access to this intervention. *The case study presented in the paper is based on a single infant's experience, limiting the generaliz…
38	Perani, D., Saccuman, M., Scifo, P. et al. (2008). Music in the first days of life. Nature Precedings.	*The study found that the newborn brain is able to perceive music and respond to small perceptual and structural differences in music sequences, indicating the presence of a neuronal architecture for music processing at birth. *Activation in the right temporal regions and left hemispheric involvement, including the superior and middle temporal regions, inferior frontal gyrus, amygdala, and ventra…	*The study used functional magnetic resonance imaging (fMRI) to investigate the neural correlates of music processing in newborn infants, providing valuable insights into the early stages of music perception in the developing brain. *The researchers created three sets of musical stimuli, including original instrumental excerpts and altered versions, allowing for the investigation of infants' perc…	*The study had a relatively small sample size, with only 18 healthy, full-term newborns included in the study. This small sample size may limit the generalizability of the findings to a larger population of newborns. *The study focused on the perception of music in newborn infants within the first three days of life. It is unclear how these findings may apply to older infants or children at diffe…
39	Perani, D., Saccuman, M. C., Scifo, P., Spada, D., Andreolli, G., Rovelli, R., Baldoli, C., & Koelsch, S. (2010). Functional specializations for music processing in the human newborn brain. Proceedings of the National Academy of Sciences of the United States of America, 107(10), 4758–4763.	*The study investigated the neural correlates of music processing in newborns with minimal exposure to external auditory stimuli. *The right hemisphere of the auditory cortex showed a preference for music processing in newborns, similar to adults. *The left hemisphere of the auditory cortex in newborns had better temporal resolution, crucial for speech analysis, while the right hemisphere had bet…	*The study used functional MRI (fMRI) to investigate the neural correlates of music processing in newborns, providing valuable insights into early brain development. *The findings suggest that newborns have predispositions for processing specific musical features, such as consonance and dissonance, which are largely independent of culture-specific adaptations. *The study observed a right-hemisphe…	*The study focused on newborns with minimal exposure to external auditory stimuli, which may limit the generalizability of the findings to older infants or individuals with different levels of musical exposure. *The study used functional MRI (fMRI) to investigate the neural correlates of music processing in newborns. While fMRI provides valuable insights, it has limitations such as limited spatia…
40	Pouraboli, B., Hosseini, F., Rayyani, M., & Dehghan, M. (2018). The Effect of Recorded Mothers’ Lullaby on the Heart Rate of Preterm Neonates Following Endotracheal Suctioning: A Cross-Over Clinical Trial. i-Manager’s Journal on Nursing, 8(2), 14-22.	*The study aimed to investigate the effect of recorded mothers' lullaby on the heart rate of preterm neonates following endotracheal suctioning. Suction in premature infants is an invasive intervention that can cause changes in respiratory rates, heart rate, and blood oxygen saturation. *The results of the study showed that when a lullaby was played for premature neonates during suctioning, their…	*The study used a cross-over clinical trial design, which allows each participant to receive both the intervention (recorded mothers' lullaby) and the control (routine care) in a randomized order, reducing the potential for confounding factors. *The study aimed to control confounding factors such as touch, nutrition, hypothermia, and hyperthermia, as well as the technique of performing suction, t…	*The study was conducted in a single NICU in Kerman, Iran, which may limit the generalizability of the findings to other settings or populations. *The study acknowledged the improper physical and mental status of the mothers, which could have influenced the results. *The study did not find a statistically significant difference in heart rate between the lullaby group and the routine care group at…
41	Pouraboli, B., Rayyani, M., Anari, M. D., Hosseini, F., & Loghmani, L. (2019). Lullaby effect with mother’s voice on respiratory rate and the speed of its return to the pre-suction state in intubated preterm infants, during tracheal tube suction Kerman, Afzali pour hospital 2016. Electronic Journal of General Medicine, 16(1), em106.	*Mother's lullaby was found to have a positive effect on the respiratory rate of intubated preterm infants during tracheal tube suction. It not only facilitated a faster return to the pre-suction state but also reduced the respiratory rate, indicating a potential reduction in stress levels in the infants. *The study of the effect of music in animals suggests that music with rhythm can harmonize t…	*The study utilized a cross-over interventional design, which allows for direct comparison between the two groups (routine care/lullaby and lullaby/routine care) and reduces the potential confounding effects of individual differences. *The sample size estimation was based on a previous study and a formula, ensuring an adequate number of participants for meaningful results. *Randomization was used…	*The study was conducted in a single hospital, which may limit the generalizability of the findings to other settings or populations. *The study had a relatively small sample size of 40 preterm infants, which may limit the statistical power and precision of the results. *The study focused specifically on the effects of mother's lullaby on respiratory rate during tracheal tube suction, and did not…
42	Ranger, A., Helmert, E., Bott, T. S., Ostermann, T., Als, H., Bassler, D., Hautzinger, M., & Vagedes, J. (2018). Physiological and emotional effects of pentatonic live music played for preterm neonates and their mothers in the Newborn Intensive Care Unit: A randomized controlled trial. Complementary therapies in medicine, 41, 240–246.	*The study examined the immediate effects of pentatonic live music on preterm infants and their mothers in the Newborn Intensive Care Unit (NICU). *The primary outcome parameter, the number of oxygen desaturations, did not show significant changes. However, the music intervention had significant effects on two heart rate variability (HRV) parameters, pNN 50 and SDNN, indicating an increase in inf…	*The study utilized a randomized controlled trial design with a crossover design, which helps to minimize bias and increase the validity of the findings. *The study included a sample of 21 preterm infants, which provides a reasonable sample size for the study. *The study measured a range of physiological parameters, including heart rate, respiratory rate, oxygen saturation, heart rate variability…	*Blinding of the parents concerning the intervention was not feasible, which may have led to socially desirable answers from the mothers . *Parents in general have high expectations about the effects of music on their neonates, which could have influenced their responses . *The study used live pentatonic harp music as the intervention, and it is noted that live music might have greater effects co…
43	Sağkal Midilli, T., & Ergin, E. (2023). The Effect of White Noise and Brahms' Lullaby on Pain in Infants during Intravenous Blood Draw: A Randomized Controlled Study. Alternative therapies in health and medicine, 29(2), 148–154.	*The study investigated the effects of white noise and Brahms' lullaby in managing pain in infants who underwent intravenous blood draws in a pediatric blood-sampling unit. *The study was conducted as an experimental, randomized controlled trial on 0-12-month-old infants admitted to a university hospital in Turkey between July and October 2019. *The audial interventions of white noise and Brahms'…	*The study was conducted as an experimental, randomized controlled trial, which is a robust study design for evaluating the effectiveness of interventions. *The study included a sample of 59 infants, which provides a sufficient number of participants for analysis. *The study used objective measures to assess pain in infants, specifically the Neonatal Infant Pain Scale (NIPS), which is a validated…	*The observers who evaluated the infants' pain severity were not blinded, as they heard the white noise and Brahms' lullaby while watching the video recordings. *The parents comforted their children during the blood draw procedure, and this effect cannot be ruled out. *Some fathers held the babies in their arms instead of the mothers, who could not hold their babies during the blood draw procedur…
44	Schwilling, D., Vogeser, M., Kirchhoff, F., Schwaiblmair, F., Boulesteix, A. L., Schulze, A., & Flemmer, A. W. (2015). Live music reduces stress levels in very low-birthweight infants. Acta paediatrica (Oslo, Norway: 1992), 104(4), 360–367.	*Live harp music significantly reduced salivary cortisol levels in stable preterm infants in a neonatal intensive care unit (NICU) . *After exposure to live music, the number of apnoeas and oxygen desaturations was significantly reduced on all three days, and the number of bradycardia episodes was reduced on day one . *Pain scores significantly improved after music exposure on all three days. *Th…	*Live harp music exposure significantly reduced salivary cortisol levels in preterm infants in a neonatal intensive care unit (NICU). *The music intervention was selected in consultation with a music therapist experienced in working with preterm infants, ensuring the appropriateness of the music choice . *The study used a baseline-response-paired design, collecting data on three consecutive days,…	*The study had a small sample size of 20 stable preterm infants, which may limit the generalizability of the findings . *The study only assessed the immediate effects of live harp music on stress levels and physiological parameters, without examining long-term outcomes or the sustained effects of music exposure. *The study did not have a control group, making it difficult to determine if the obse…
45	Standley, J. M., Cassidy, J., Grant, R., Cevasco, A., Szuch, C., Nguyen, J., Walworth, D., Procelli, D., Jarred, J., & Adams, K. (2010). The effect of music reinforcement for non-nutritive sucking on nipple feeding of premature infants. Pediatric nursing, 36(3), 138–145.	*The pacifier-activated-lullaby system (PAL) was used with 68 premature infants in a randomized, controlled multi-site study. *PAL trials significantly shortened gavage feeding length for 34-week babies, and three trials were significantly better than one trial. PAL trials also increased length of gavage feeding for 32-week babies. *Female infants learned to nipple feed significantly faster than …	*The study utilized a randomized, controlled multi-site design, which enhances the validity and generalizability of the findings. *The study included a relatively large sample size of 68 premature infants, which increases the statistical power and reliability of the results. *The study examined the effects of the pacifier-activated-lullaby system (PAL) on multiple dependent variables, including d…	*The study did not find statistically significant weight gain benefits for most age groups, except for the 36-week AGA infants who gained significantly more weight. This suggests that the PAL intervention may not have a consistent impact on weight gain in premature infants. *The trend of PAL babies going home sooner after beginning to nipple feed was not statistically significant. This indicates …
46	Shafiei, E., Ameri, Z. D., Sheikhbardsiri, H., Yaseri, M., & Baniasadi, H. (2020). The Effect of Mother's Lullaby on Preterm Infants' Physiological Parameters. The Journal of Pediatric Research, 7(1), 46+.	*The study found that playing lullabies in the mothers' own voices for preterm infants led to a decrease in heart rate and an increase in oxygen saturation levels, indicating a positive effect on physiological parameters. *Physiological instability is a sign of neonatal stress, and autonomic stability is crucial for developmental outcomes. Lullabies can be a cost-effective supplemental care in th…	*The study was a randomized clinical trial, which is a robust study design that helps minimize bias and establish causal relationships. *Physiological parameters, including heart rate, respiratory rate, and oxygen saturation level, were recorded every 2 minutes during both the lullaby and non-lullaby stages, allowing for a comprehensive assessment of the effects of lullabies on preterm infants. *…	*The study had a small sample size of 40 hospitalized infants, which may limit the generalizability of the findings to a larger population. *The study was a single-group study, which means there was no control group for comparison. This limits the ability to determine if the observed effects were solely due to the lullabies or other factors. *The study only assessed physiological parameters such …
47	Stokes, A., Agthe, A. G., & El Metwally, D. (2018). Music exposure and maturation of late preterm sleep-wake cycles: a randomised crossover trial. Acta paediatrica (Oslo, Norway: 1992), 107(4), 582–586.	*Music exposure during the first or last six hours of a 12-hour observation period was associated with higher Burdjalov Scores (BS) during active sleep (AS) and decreased interruptions during quiet sleep (QS) in late preterm neonates. Music exposure did not change the number, duration, or ratio of QS cycles. In contrast to the findings of this study, another study reported a trend towards signifi…	*The study used a masked crossover design, which helps to minimize bias and control for confounding factors. Infants were randomized to receive music exposure during either the first six or last six hours of a 12-hour observation period . *The study utilized continuous amplitude-integrated electroencephalography (aEEG) to assess sleep-wake cycle patterns in late preterm neonates. This objective m…	*The study had a relatively small sample size of 30 infants, which may limit the generalizability of the findings . *The study only included late preterm neonates between 32 and 36 6/7 weeks gestation, so the results may not be applicable to other gestational age groups . *The study focused on the effects of music exposure on sleep-wake cycle patterns and did not assess other potential outcomes o…
48	Taheri, L., Jahromi, M. K., Abbasi, M., & Hojat, M. (2017). Effect of recorded male lullaby on physiologic response of neonates in NICU. Applied nursing research: ANR, 33, 127–130.	*The study found that lullaby with a male voice and without music significantly reduced the heart rate of neonates in the NICU. The mean heart rate in the lullaby group was lower than the control group at the 20th and 40th minutes on the second day of the intervention (p = 0.013, 0.026) . *The blood oxygen saturation levels were also significantly different between the lullaby group and the contr…	*The study utilized a randomized double-blind intervention trial design, which helps to minimize bias and increase the reliability of the findings. *The sample size of the study was 52 neonates, which is a decent number for a study conducted in a NICU setting. *The study used reliable and valid instruments, such as a cardiac monitor device and a sound level meter, which were calibrated before and…	*The study was conducted in a single NICU in Jahrom, Iran, which may limit the generalizability of the findings to other NICU settings . *The study only included neonates who were admitted to the NICU during a specific time period in 2013-2014, which may limit the representativeness of the sample. *The study focused on the effects of lullaby with a male voice and without music, so the findings ma…
49	Tekgündüz, K. Ş., Polat, S., Gürol, A., & Apay, S. E. (2019). Oral Glucose and Listening to Lullaby to Decrease Pain in Preterm Infants Supported with NCPAP: A Randomized Controlled Trial. Pain management nursing: official journal of the American Society of Pain Management Nurses, 20(1), 54–61.	*The study found that preterm infants who listened to lullabies and received oral glucose experienced lower pain levels during the removal and reinsertion of the tracheal tube and oronasopharyngeal suctioning, compared to the control group. *The use of lullabies was found to reduce immediate behavioral pain response, as measured by PIPP and NIPS scores, in preterm infants. *The administration of …	*The study utilized a double-blind, randomized controlled trial design, which is considered a strong research design for evaluating the effects of interventions. *The study included a total of 106 preterm infants, which provides a relatively large sample size for a study in this population. *Pain responses were assessed using validated measurement scales, including the Neonatal Infant Pain Scale …	*The study was conducted in a single center in a tertiary setting with a relatively small sample size, which limits the generalizability of the results to all preterm infants. *Only one intervention (glucose or lullaby) was made in each infant, and not all infants received both interventions. This prevents the assessment of combined effects and limits the ability to draw conclusions about the com…
50	Uematsu, H., & Sobue, I. (2019). Effect of music (Brahms lullaby) and non-nutritive sucking on heel lance in preterm infants: A randomized controlled crossover trial. Paediatrics & child health, 24(1), e33–e39.	*The addition of a recorded Brahms lullaby to non-nutritive sucking, facilitated tucking, and holding demonstrated stronger analgesia and maintenance of homeostasis on heel lance in preterm infants. *The study used the Premature Infant Pain Profile (PIPP) as a measure of acute pain, and the results showed a significant reduction in PIPP scores during the intervention compared to standard care. *T…	*The study used a randomized controlled crossover trial design, which helps to reduce the impact of confounding variables outside the control of the study itself. *The study followed the CONSORT guidelines for reporting randomized controlled trials, ensuring transparency and adherence to best practices in research reporting. *The researchers used a standardized pain scale, the Premature Infant Pa…	*The sample size of the study was small, which may limit the generalizability of the findings. *The washout periods between the two intervention periods were nonuniform, ranging from 8 hours to 15 days, which may introduce variability in the results. *The study focused specifically on preterm infants and heel lance procedures, so the findings may not be applicable to term infants or other types o…
51	Ullsten, A., Eriksson, M., Klässbo, M., & Volgsten, U. (2017) Live music therapy with lullaby singing as affective support during painful procedures: A case study with microanalysis. Nordic Journal of Music Therapy, 26(2), 142-166.	*Live lullaby singing with premature infants during venipuncture was analyzed in comparison to standard care only. *The case study aimed to analyze the infants' physiological and affective responses before, during, and after the procedure. *The study utilized microanalysis and pain assessment with the Behavioral Indicators of Infant Pain (BIIP). *The results showed that live lullaby singing is a …	*Utilized microanalysis and pain assessment with the Behavioral Indicators of Infant Pain (BIIP) to analyze the infants' physiological and affective responses during venipuncture. *Provided in-depth analysis of video footage, allowing for a detailed examination of the live lullaby singing intervention. *Followed the tradition of using video recordings and microanalysis to study parent-infant comm…	*The case study only included two premature infants, which limits the generalizability of the findings to a larger population. *The study utilized a quantitative clinical study design, which may not capture the full complexity of the infants' experiences and responses during the painful procedures. *The use of video footage for microanalysis may introduce observer bias and subjectivity in the int…
52	Whipple J. (2008). The effect of music-reinforced nonnutritive sucking on state of preterm, low birthweight infants experiencing heelstick. Journal of music therapy, 45(3), 227–272.	*The study found significant differences in stress levels between the pacifier-only and no-contact control groups, as well as between the PAL and no-contact groups. *The differences were greatest between the PAL and no-contact groups. Music-reinforced non-nutritive sucking (NNS) was found to be beneficial for preterm, low birth weight (LBW) infants experiencing heelstick procedures. It attenuated…	*The study employed a multiple sample, posttest only design, which allows for comparisons between different groups and provides valuable data for analysis. *The use of music-reinforced non-nutritive sucking (NNS) showed positive outcomes in attenuating behavior state and stress level increases for preterm, low birth weight (LBW) infants experiencing heelstick procedures. This suggests that music-…	*The study focused specifically on preterm, low birth weight (LBW) infants experiencing heelstick procedures, so the findings may not be generalizable to other populations or types of procedures. *The study employed a posttest only design, which limits the ability to establish causality or determine the long-term effects of music-reinforced non-nutritive sucking (NNS). *The study duration was rel…
53	Wirth, L., Dorn, F., Wege, M., Zemlin, M., Lemmer, B., Gorbey, S., Timmesfeld, N., & Maier, R. F. (2016). Effects of standardized acoustic stimulation in premature infants: a randomized controlled trial. Journal of perinatology: official journal of the California Perinatal Association, 36(6), 486–492.	*The study investigated the effects of recorded lullabies and taped maternal voice in premature infants. Both interventions led to a significant decrease in heart rate and respiratory rate during and after the stimulation when compared with the control group. The changes were more pronounced in infants with higher gestational ages. Lower activity was measured during the intervention when compared…	*Randomized controlled trial design with a control group, ensuring a rigorous and reliable study design. *Large sample size of 62 preterm infants, providing sufficient statistical power for the analysis. *Objective measurements of heart rate, respiratory rate, and activity using accelerometers, ensuring accurate and reliable data collection. *Significant findings of a decrease in heart rate and r…	*Lack of blinding: The study was non-blinded, which may introduce bias in the assessment of outcomes. *Limited generalizability: The study was conducted at a single German Level III Perinatal Center, which may limit the generalizability of the findings to other settings or populations. *Short-term effects: The study focused on the short-term effects of standardized acoustic stimulation and did no…
54	Wulff, V., Hepp, P., Wolf, O. T., Balan, P., Hagenbeck, C., Fehm, T., & Schaal, N. K. (2021). The effects of a music and singing intervention during pregnancy on maternal well-being and mother-infant bonding: a randomised, controlled study. Archives of gynecology and obstetrics, 303(1), 69–83.	*Prenatal music and singing interventions showed immediate positive effects on the emotional state, stress (cortisol), and bonding (oxytocin) in pregnant women. *The singing group showed a larger reduction in cortisol and a larger improvement in valence compared to the music group. *Prolonged effects of the interventions were observed in terms of general self-efficacy and perceived closeness to t…	*The study used a prospective, randomized, three-armed design, which enhances the validity of the findings. *The interventions were easy to implement and cost-effective, making them feasible for widespread use. *The study assessed immediate and prolonged effects of the interventions, providing a comprehensive understanding of their impact on maternal well-being and mother-infant bonding. *Saliva …	*The study relied on self-report measures, which may be subject to bias and may not fully capture the participants' experiences. *The study did not assess long-term effects beyond the 36th week of gestation, so the sustainability of the observed effects is unknown. *The sample size of the study was relatively small (172 pregnant women), which may limit the generalizability of the findings. *The s…
55	Yildiz, A., & Arikan, D. (2012). The effects of giving pacifiers to premature infants and making them listen to lullabies on their transition period for total oral feeding and sucking success. Journal of clinical nursing, 21(5-6), 644–656.	*Giving pacifiers to premature infants and making them listen to lullabies had a positive effect on their transition period to oral feeding, their sucking success, and vital signs (peak heart rate and oxygen saturation) . *The pacifier group showed the shortest period of transition to oral feeding, followed by the lullaby group and the control group . The pacifier group also achieved the highest …	*The research study used a quasi-experimental and prospective design, which allowed for the comparison of different groups of premature infants. *The study had a relatively large sample size of 90 premature infants, with 30 infants allocated to each of the pacifier, lullaby, and control groups . *The study collected data through various methods, including a demographic information form, the LATCH…	*The study was conducted at a neonatal intensive care clinic and premature unit of a university hospital in the east of Turkey, which may limit the generalizability of the findings to other settings . *The study used a quasi-experimental design, which may have limitations in terms of controlling for confounding variables and establishing causality . *The study relied on self-reported data from pa…
56	Yilmaz, D., & Yildiz, S. (2012). Effect of classical music on stress among preterm infants in a neonatal intensive care unit. HealthMED, 6(9), 3176-3182.	*Listening to classical music in the neonatal intensive care unit (NICU) decreased stress levels among preterm infants. *There was no significant difference in hospitalization time or oxygen saturation between the experimental group (infants exposed to classical music) and the control group. *The peak heart rate and respiratory parameters of the infants in the experimental group were below normal…	*The study observed the effects of classical music on stress symptoms, oxygen saturation, peak heart rate, and respiratory parameters among preterm infants in the neonatal intensive care unit (NICU) . *Written permission was obtained from the families of the infants, ensuring ethical considerations were met . *The study used a control group to compare the effects of classical music on stress leve…	*The study had a small sample size of only 26 preterm infants in the NICU, which may limit the generalizability of the findings . *The study was conducted at a single medical facility, which may limit the external validity of the results to other NICUs . *The study focused on the effects of classical music and did not assess the effectiveness of other types of music or sound interventions in the …
